# Supplementary material for: Ten Years of Pediatric Lung Ultrasound: A Narrative Review
Source: Front Physiol. 2022 Jan 6;12:721951. doi: 10.3389/fphys.2021.721951 (PMC8770918; doi:10.3389/fphys.2021.721951)
Supplement: Supplementary file 1 [file Table_1.XLSX]

## Sheet: Foglio1
Year	Papers
2010	255
2011	290
2012	279
2013	321
2014	372
2015	389
2016	463
2017	533
2018	479
2019	258
2020	7
	3646
