# Supplementary material for: Ten Years of Pediatric Lung Ultrasound: A Narrative Review
Source: Front Physiol. 2022 Jan 6;12:721951. doi: 10.3389/fphys.2021.721951 (PMC8770918; doi:10.3389/fphys.2021.721951)
Supplement: Supplementary file 2 [file Table_2.XLSX]

## Sheet: Foglio1
Year	Number of Papers
2010	0
2011	4
2012	7
2013	14
2014	15
2015	19
2016	30
2017	23
2018	27
2019	26
2020	3
Totale art	168
